# Supplementary material for: From miRNA Target Gene Network to miRNA Function: miR-375 Might Regulate Apoptosis and Actin Dynamics in the Heart Muscle via Rho-GTPases-Dependent Pathways
Source: Int J Mol Sci. 2020 Dec 18;21(24):9670. doi: 10.3390/ijms21249670 (PMC7765785; doi:10.3390/ijms21249670)
Supplement: Supplementary file 1 [file ijms-21-09670-s001.zip]

Archive with 1 entries (1 files):
- ijms-995615-supplementary.docx
